# Supplementary material for: ANGPTL8 links refeeding to monocyte dynamics and metabolic inflammation via the CCL5-CCR5 axis
Source: JCI Insight. 2025 Nov 25;11(1):e196605. doi: 10.1172/jci.insight.196605 (PMC12890512; doi:10.1172/jci.insight.196605)
Supplement: Supporting data values [file jciinsight-11-196605-s051.xlsx]

## Sheet: Fig. 1
Fig. 1A			Fig. 1B
Plasma ANGPTL8			Monocytes(%)			Neutrophils(%)			Lymphocytes(%)
Fasting	Refeeding		Fasting	Refeeding		Fasting	Refeeding		Fasting	Refeeding
318.638	1103.29		5.1	6.3		65.6	68		24.4	21.4
505.735	981.241		6.3	6.8		60.5	66.3		30.7	26.2
329.811	1374.33		4.3	7.6		61.7	61.1		31.7	29.5
325.65	467.079		4.2	5.8		49.3	51.7		44.1	40.8
549.72	846.903		5.3	5.4		62.7	57.9		28.2	34.4
119.474	660.474		6.8	7.4		65.2	66		24.4	23.6
422.312	707.704		4.7	6		58	57.5		36.1	35
447.061	971.879
247.977	740.307
Fig. 1C			Fig. 1D
Plasma ANGPTL8			Relative mRNA expression
Fasting	Refeeding		Liver		eWAT		iWAT		Spleen		Kidney
0.793079	3.33522		Fasting	Refeeding	Fasting	Refeeding	Fasting	Refeeding	Fasting	Refeeding	Fasting	Refeeding
1.40307	4.36852		0.259417	85.6235	0.666977	5.64209	0.623824	1.56311	1.77441	0.512447	0.256511	0.759315
1.35208	2.60761		1.08666	49.6656	0.575439	4.26241	0.588588	1.65501	1.12106	1.28336	0.526126	1.1737
0.643672	3.55639		0.559597	187.967	2.01603	2.097	0.486493	1.19751	0.670886	1.26668	1.65578	2.40203
0.895551	2.90917		2.8478	160.137	1.10098	2.96953	0.439661	1.27933	0.614787	1.35492	0.615187	1.30896
0.543243	3.91621		1.08436	98.75	1.03388	1.63197	2.37065	1.72785	0.803763	0.688215	1.02557	2.02112
			2.05283	76.74	0.8237	3.23588	2.44901	2.02989	1.01242	0.392048	1.30078	0.666977
Fig. 1E
Monocytes(%)			Neutrophils(%)			Lymphocytes(%)
Fasting	Refeeding		Fasting	Refeeding		Fasting	Refeeding
1.8	3.6		23.9	31.9		74.3	64.5
2.2	3.3		23.7	22.7		74.1	74
2.3	4.5		17.4	30.3		80.3	65.2
2.5	3		21.9	22.7		75.6	74.3
4.1	5.1		24.7	27.7		71.2	67.2
2.1	4.2		34.7	31.1		63.2	64.7
1.8	3.4		30	30		68.2	66.6
0.6	7.5		28	35		71.4	57.5

## Sheet: Fig. 2
Fig. 2A						Fig. 2B
Plasma ANGPTL8						Monocytes(%)			Neutrophils(%)			Lymphocytes(%)
Saline	0.1mg/kg rA8	0.3mg/kg rA8	1mg/kg rA8	3mg/kg rA8		Saline	rA8		Saline	rA8		Saline	rA8
0.67864	1.2986	1.7868	3.77985	5.09868		1.8	4.9		13.9	19		84.3	76.1
0.986	1.5599	1.19871	2.79759	3.5575		2.2	3.4		23.7	34.7		74.1	61.9
1.185	1.0975	1.57889	2.5869	5.53653		2.3	3.8		17.4	28.8		80.3	67.4
0.856	1.452	1.678	3.174	4.724		2.5	4.2		21.9	32.9		75.6	62.9
0.934	1.347	1.854	2.823	5.281		4.1	4.5		34.7	30.7		61.2	74.8
0.728	1.045	1.832	3.061	4.971			4.2			42.3			53.5
							6.1			38.1			55.8
Fig. 2C									Fig. 2D
IL1B			IL6			TNFA			Plasma ANGPTL8
Saline	rA8		Saline	rA8		Saline	rA8		Loxp	Angptl8HepOE
31.008	100.086		1.29534	24.3397		30.1344	154.838		0.902	2.271
21.9086	159.868		5.98044	20.9816		20.0884	109.533		1.16	2.271
22.986	127.098		3.05255	23.1252		35.184	227.707		1.047	3.739
36.896	111.909		7.07341	18.4377		16.0969	215.596		0.891	3.377
25.725	77.0858		5.817	25.0798		21.6367	198.876		1.027	3.849
29.183	89.625		6.28256	23.8645		23.9861	167.33		0.83	2.61
26.812	109.734		4.7134	20.7359		18.8638	183.986		1.107	3.029
29.642	116.639		3.95134	25.6315		27.1733	147.294
Fig. 2E			Fig. 2F
Plasma TG			Monocytes(%)			Neutrophils(%)			Lymphocytes(%)
Loxp	Angptl8HepOE		Loxp	Angptl8HepOE		Loxp	Angptl8HepOE		Loxp	Angptl8HepOE
0.866	2.031		1.7	8.7		30.1	44.3		67	47
0.854	2.104		2.9	5.7		37.8	16.7		59	77.6
1.158	1.521		3.2	9.6		21.6	47.6		76.4	42.8
0.787	1.385		2	5.1		16.2	35.2		81.9	59.7
0.852	1.757		3	8.3		18.5	37.4		68.1	43.7
0.73	1.183		2.5	6.6		24.6	29.7		61.7	53.4
0.522	2.019		2.7	8.7		19.8	38.7		61.9	46.3
			2	7.8		23.8	35.3		60.3	52.7
Fig. 2G			Fig. 2H
Ly6C+ Monocytes(%)			Percentage of CD68+(%)
Loxp	Angptl8HepOE		Loxp	Angptl8HepOE
2.3	6.3		1.696	1.796
1.9	6.5		0.991	3.176
2.7	5.6		0.857	2.108
2.5	6.1		0.876	2.297
1.9	7		1.022	1.661
2.1	5.5		1.47	2.793
1.3	6.7		0.893	3.456
1.8	6.5		0.783	3.478
Fig. 2I
IL1B			IL6			TNFA			CCL5
Loxp	Angptl8HepOE		Loxp	Angptl8HepOE		Loxp	Angptl8HepOE		Loxp	Angptl8HepOE
41.55	139.086		65.527	115.453		34.649	60.036		125.69	397.486
34.748	92.028		59.037	103.043		40.751	61.698		159.538	246.576
37.106	101.471		79.723	124.563		42.431	59.544		134.689	399.888
69.371	56.1589		81.923	99.682		35.263	55.155		232.709	279.118
37.613	105.288		65.277	120.177		29.266	50.832		133.081	308.695
44.963	98.921		58.787	102.555		34.93	62.921		129.22	284.82
46.527	92.285		66.608	91.691		30.68	62.761		142.496	289.979
41.672	103.829		60.472	104.339		38.43	60.366		134.361	285.427

## Sheet: Fig. 3
Fig. 3A										Fig. 3C
Plasma ANGPTL8										Relative mRNA expression
Time(h)	Scramble				rANGPTL8						Ccr1				Ccr2				Ccr4				Ccr5				Ccr6				Ccr7				Ccr8				Ccl1				Ccl2				Ccl3
0	0	0	0	0	0	0	0	0		Scramble	1.19	1.122	1.11	1.545	1.354	1.524	0.825	0.79	0.979	0.81	1.69	1.591	0.939	1.542	1.538	0.801	1.05	0.941	0.781	0.894	1.098	0.733	0.82	1.503	1.281	1.485	1.153	1.543	0.847	1.528	0.999	0.795	1.3	1.006	1.333	1.456	1.181	0.786	1.658
6	4.64	2.26	3.97	4.32	7.29	9.35	11.72	11.96		rA8	1.15	1.7	1.141	1.358	0.968	1.158	0.805	1.478	0.761	1.261	0.973	1.348	1.192	1.071	1.514	1.468	1.146	0.779	1.021	1.178	6.769	7.037	6.622	7.213	1.098	0.956	1.356	0.947	0.769	1.217	1.597	0.726	1.573	0.963	1.191	1.003	1.389	1.079	1.335
12	5.93	3.23	4.72	4.94	12.1	13.12	16.62	14.2
24	6.83	4.74	5.95	5.23	18.33	19.24	22.34	19.5
Fig. 3D										Fig. 3E					Fig. 3F
Plasma CCL5										Cell count（×10^4)					Migration cells (%)
Time(h)	Scramble				rANGPTL8					PBS+Vehicle	CM+Vehicle	CM+TAK-220			Vehicle	Vehicle+rA8	TAK-220+Scramble	TAK-220+rA8	R243+Scramble	R243+rA8	AMR69+Scramble	AMR69+rAAMR69	SB225002+Scramble	SB225002+rA8	AMG487+Scramble	AMG487+rA8	MIG-2F5.5+Scramble	MIG-2F5.5+A9	SLW131+Scramble	SLW131+rA8
0	5.84	3.53	5.92	3.92	3.03	5.82	3.89	5.67		0.39	0.99	0.92			3.99	19.33	5.54	13.31	6.38	20.07	4.63	24.54	5.95	21.82	4.51	20.33	4.32	24.04	5.52	24.91
6	3.01	3.76	3.56	4.6	4.59	5.66	5.92	4.98		0.42	1.36	0.65			4.89	20.3	3.51	13.75	5.08	20.88	3.81	22.31	5.84	22.6	5.31	24.28	5.75	24.51	4.11	21.37
12	6.45	5.79	7.99	5.11	11.35	8.3	9.33	9.52		0.21	0.87	0.33			5.94	18.52	3.81	11.15	4.32	22.55	4.9	20.59	5.09	23.85	4.41	19.34	4.94	20.89	5.54	23.26
24	8.37	6.93	6.55	7.42	41.07	35.25	38.62	48.23		0.27	1.54	0.5			3.3	18.53	3.11	11.89	4.62	20.72	3.71	21.14	4.99	22.71	5.51	21.93	3.67	24.46	5.42	24.3
										0.37	1.72	0.31
Fig. 3H
IL1B					IL6					TNFA
Vehicle+scramble	Vehicle+rA8	TAK-220+scramble	TAK-220+rA8		Vehicle+scramble	Vehicle+rA8	TAK-220+scramble	TAK-220+rA8		Vehicle+scramble	Vehicle+rA8	TAK-220+scramble	TAK-220+rA8
31.008	100.086	35.6	59.1		1.29534	24.3397	2.6	12.3		30.1344	154.838	17.5	103.5
21.9086	159.868	13.7	99.8		5.98044	20.9816	3.1	11.1		20.0884	109.533	18.3	97.1
22.986	127.098	16.1	70.1		3.05255	23.1252	1.1	9.1		35.184	227.707	29.5	88.2
36.896	111.909	25.7	63.1		7.07341	18.4377	5.7	4.3		16.0969	215.596	38.1	158.9
24.488	81.653	28.741	70.401		4.606	22.326	5.909	10.91		31.122	130.07	20.114	106.436
29.427	85.937	25.633	63.829		7.874	25.547	4.761	10.731		24.688	163.712	21.594	109.146
25.92	77.747	27.915	63.46		5.435	18.343	3.644	12.583		20.351	173.91	20.624	110.139
21.013	93.315	27.709	69.094		8.968	24.845	4.527	8.402		29.371	184.155	23.38	103.311
Fig. 3I					Fig. 3J			Fig. 3K
Monocytes(%)					Plasma CCL5			Cell count（×10^4)
Vehicle+scramble	Vehicle+rA8	TAK-220+scramble	TAK-220+rA8		Scramble	rA8		U937				THP-1
1.7	6.1	1.7	2.5		26.47	154.81		PBS+Vehicle	CM + Vehicle	CM + TAK-220		PBS+Vehicle	CM + Vehicle	CM + TAK-220
1.9	5.2	1.3	1.2		25.93	176.36		0.676	2.871	0.918		1.013	3.512	0.906
2.2	3.9	2.3	2.1		17.68	139.25		0.876	2.576	1.298		1.368	2.982	1.671
1	5.3	2.8	2.3		37.36	260.91		1.195	2.134	0.722		1.712	3.141	1.2673
1.2	5.9	2.2	2.2					0.747	1.671	0.589		0.719	2.091	1.598
1.4	5.7	1.9	1.8					0.598	1.278	0.337		0.941	1.981	1.378
1.2	4.9	1.8	2.4
[truncated: 37 more columns]

## Sheet: Fig. 4
Fig. 4C					Fig. 4D					Fig. 4F
CCL5 in CM					Cell count（×10^4)					Plasma CCL5
Scramble+Vehicle	rA8+Vehicle	rA8+U0126	rA8+SB203580		Scramble+Vehicle	rA8+Vehicle	rA8+U0126	rA8+SB203580			Scramble								rA8
0.115719	60.5914	73.1231	20.132		0.31	0.96	1.59	0.86		Vehicle	78.94	68.24	83.86	98.54	78.877	72.851	89.041	83.469	131.75	148.85	152.51	198.49	139.994	147.508	172.235	178.039
3.3412	90.7669	31.132	17.893		0.29	1.83	1.91	0.33		U0126	58.24	62.74	65.75	75.96	66.504	52.7	54.317	57.342	84.37	121.56	129.75	163.65	148.183	126.75	148.031	149.513
1.62595	71.7034	39.123	11.124		0.17	1.72	0.87	0.46		SB203580	47.84	49.36	76.48	54.99	53.175	40.084	58.931	56.765	51.57	76.59	92.5	87.16	77.504	88.288	58.253	88.044
1.03816	47.7231	41.2324	7.987		0.33	1.47	1.02	0.41
Fig. 4G										Fig. 4I
Cell count（×10^4)										Macrophages(%)
U937					THP-1						Scramble								rA8
Vehicle+Vehicle	CM+Vehicle	CM+U0126	CM+SB203580		Vehicle+Vehicle	CM+Vehicle	CM+U0126	CM+SB203580		M1	4.6	3.42	5.76	3.11	4.42	5.56	4.33	4.29	21.4	22.76	22.61	21.59	20.07	21.58	21.54	20.35
0.31	1.68	1.92	0.59		0.98	3.91	2.21	0.88		M2	23	21.32	22.22	23.79	21.01	22.28	21.85	22.7	4	5.46	3.36	2.84	4.99	4.72	5.27	3.9
0.45	2.31	2.16	0.13		2.89	4.44	2.89	1.1
0.11	0.99	1.15	0.21		1.56	5.89	3.98	1.33
0.28	1.13	0.91	0.15		1.67	3.39	1.45	0.57
0.18	0.83	0.57	0.31		2.11	4.22	1.77	1.87
Fig. 4J
IL1B					IL6					TNFA
Scramble+Vehicle	rA8+Vehicle	rA8+U0126	rA8+SB203580		Scramble+Vehicle	rA8+Vehicle	rA8+U0126	rA8+SB203580		Scramble+Vehicle	rA8+Vehicle	rA8+U0126	rA8+SB203580
5.78	121.09	78.9	38.9		10.3327	7852.38	5141.54	639.543		57.2324	3212.5	4313.73	256.876
1.9	78.09	69	29.8		5.80125	2515.52	6179.35	562.288		70.3889	5885.62	4092.28	257.649
7.08	209.98	170.6	17.1		11.1337	4719.69	3121.22	501.143		124.121	4977.04	3985.27	165.837
4.9	159.81	219.2	30.4		21.8958	1722.09	7181.52	115.36		37.91	2558.43	1980.23	216.408
2.09	69.8	53.1	77.5		7.39215	2481.16	3232.21	63.4881		39.0123	4065.39	2296.13	310.917

## Sheet: Fig. 5
Fig. 5A					Fig. 5B					Fig. 5C
Plasma ANGPTL8					Plasma CCL5					Monocytes(%)
Fasting-Loxp	Refeeding-Loxp	Fasting-Angptl8HepOE	Refeeding-Angptl8HepOE		Fasting-Loxp	Refeeding-Loxp	Fasting-Angptl8HepOE	Refeeding-Angptl8HepOE		Fasting-Loxp	Refeeding-Loxp	Fasting-Angptl8HepOE	Refeeding-Angptl8HepOE
1.527	4.97	3.722	5.79		239.636	361.619	521.785	652.1		4.78	5.67	7.97	8.75
1.342	4.24	2.914	4.67		262.815	307.218	571.3	473.5		4.79	8.68	6.89	5.91
1.93	3.89	4.966	4.89		182.42	318.984	624.424	599.38		4.22	6.97	6.43	6.79
1.727	4.77	3.85	5.11		209.7	452.7	470.158	616.9		3.67	6.02	8.99	7.88
2.462	5.069	2.286	4.364		214.985	301.667	534.348	578.32		4.99	5.52	7.82	5.63
2.277	4.58	3.63	5.673		185.157	342.139	561.544	544.784		4.13	5.61	7.48	6.33
1.516	5.252	2.616	5.813		187.972	357.971	503.907	614.054		4.86	6.42	6.86	5.79
2.185	5.391	3.088	4.362		214.694	330.717	558.143	467.389		4.13	6.38	9.01	8
Fig. 5D
IL1B					IL6					TNFA
Fasting-Loxp	Refeeding-Loxp	Fasting-Angptl8HepOE	Refeeding-Angptl8HepOE		Fasting-Loxp	Refeeding-Loxp	Fasting-Angptl8HepOE	Refeeding-Angptl8HepOE		Fasting-Loxp	Refeeding-Loxp	Fasting-Angptl8HepOE	Refeeding-Angptl8HepOE
55.059	161.735	112.591	128.616		107.54	100.801	184.369	157.452		90.2194	109.448	143.757	154.325
93.236	127.3	129.435	131.461		84.127	145.7	143.002	199.348		66.8904	99.89	107.008	108.981
89.926	145.7	159.962	133.248		73.148	137.9	218.512	185.773		79.9214	95.12	189.846	172.473
74.065	151.4	124.142	167.93		68.861	148.2	166.465	203.925		71.7265	147.301	119.039	198.572
84.988	172.633	122.525	151.837		78.345	135.367	186.363	170.269		93.73	120.884	164.626	149.41
63.42	151.442	124.254	142.988		83.724	116.55	174.063	130.79		84.401	92.51	143.578	123.446
97.551	171.947	127.604	118.36		89.541	120.901	167.066	144.522		111.017	95.24	135.978	112.386
80.692	136.48	116.287	125.079		56.836	108.109	150.415	134.497		67.858	117.031	148.741	153.259
Fig. 5F					Fig. 5G
Monocytes(%)					IL1B					IL6					TNFA
Loxp+Vehicle	Loxp+TAK-220	Angptl8HepOE+Vehicle	Angptl8HepOE+TAK-220		Loxp+Vehicle	Loxp+TAK-220	Angptl8HepOE+Vehicle	Angptl8HepOE+TAK-220		Loxp+Vehicle	Loxp+TAK-220	Angptl8HepOE+Vehicle	Angptl8HepOE+TAK-220		Loxp+Vehicle	Loxp+TAK-220	Angptl8HepOE+Vehicle	Angptl8HepOE+TAK-220
6.92	3.55	10.35	5.28		77.852	46.572	125.351	92.174		103.525	67.324	207.841	134.588		57.9	57.3	158.3	82.4
5.98	2.91	8.94	3.73		92.353	42.374	177.318	73.525		67.224	51.575	199.335	40.318		92.1	53.4	192.4	71.3
5.49	4.77	8.77	5.1		51.585	58.924	126.927	102.458		89.674	92.448	158.475	73.803		104.6	69.2	158.5	59
5.7	2.56	9.1	3.79		102.32	71.498	192.436	44.785		92.32	40.898	179.277	88.368		92.8	88.6	197.3	142.8
5.14	2.56	9.61	5.8		56.686	56.454	166.35	68.749		74.624	65.688	163.831	97.27		92.102	67.062	179.476	75.854
5.13	2.44	9.6	4.34		90.909	59.695	139.151	101.535		95.599	61.933	182.822	63.648		53.425	70.962	156.243	63.285
6.04	3.2	10.16	4.53		90.534	56.93	162.282	97.301		92.378	64.589	172.622	109.179		73.355	68.524	162.463	76.828
6.25	3.36	7.97	5.94		68.582	59.946	154.219	92.385		80.548	64.527	143.694	84.589		78.847	66.126	174.4	109.535
Fig. 5H
Glucose																		A.U.C
Time(min)	Loxp+Vehicle				Loxp+TAK-220				Angptl8HepOE+Vehicle				Angptl8HepOE+TAK-220					Loxp+Vehicle	Loxp+TAK-220	Angptl8HepOE+Vehicle	Angptl8HepOE+TAK-220
0	8.8	8.6	9.6	10	7.6	7.4	8	6.1	12.4	11.7	12.1	12.7	7.3	9.6	8.4	8.9		3113	2179	3920	2582
15	25.6	28.4	30.3	29.6	20.1	22.5	20.5	18.5	40	40	35.6	33.8	25.8	27.5	25.7	24.7		3044.66	2179.48	4059.36	2570.94
30	31.3	30.9	21.1	29	21.7	23	20.8	22.3	40	40	37	33.4	28.8	29.5	26.7	24.9		3161.04	2171.29	3947.22	2728.1
60	27.3	30.4	21.8	29	19.8	21.4	19.1	17.9	31.8	32.6	36.9	35.4	26.3	23.3	23.5	22.4		3163.58	2113.76	3903.24	2607.22
120	29.9	25.1	18.1	27.6	15.5	13.2	13.2	12.7	33.1	33.2	28.9	26.5	19.9	17.5	19.3	16.2
Fig. 5I
Glucose																		A.U.C
Time(min)	Loxp+Vehicle				Loxp+TAK-220				Angptl8HepOE+Vehicle				Angptl8HepOE+TAK-220					Loxp+Vehicle	Loxp+TAK-220	Angptl8HepOE+Vehicle	Angptl8HepOE+TAK-220
0	14	15.4	14.8	14.1	12.9	14.3	13.7	12.5	16.4	15.1	16.8	14.6	14.7	12.6	12.5	12.5		1463	935.3	1764	1090
15	13.2	15	14	13.3	9.9	12	11.4	9.5	17.9	14.5	16.3	14.3	11.6	13	12.8	11.2		1454.53	967.85	1708.14	1075.2
30	12.3	11.5	12.8	13	7.1	8.3	9.5	7.7	16	14.4	15.5	14.8	9.4	11	8.3	8.5		1444.72	902.94	1762.17	1020.03
60	11.8	10.1	12.1	13.4	5.1	6.3	7.8	5.9	15.1	16.1	13.4	13.3	7.9	9.6	7.8	6.8		1408.16	962.48	1718.62	1021.1
90	10.3	10.4	11.8	11.3	5.6	6.7	8.3	6	13.8	14.5	13.1	14.6	6.8	7.4	8.3	8.7
120	12.1	12.4	12.1	12	7.9	6.1	6.5	7.1	14.3	13.8	15.9	13	8.2	7.7	8.5	9

## Sheet: Fig. 6
Fig. 6A			Fig. 6B				Fig. 6C
Plasma ANGPTL8			Plasma TG				Monocytes(%)			Neutrophils(%)			Lymphocytes(%)
Loxp	Angptl8HepKO		Loxp	Angptl8HepOE	Angptl8HepKO		Loxp	Angptl8HepKO		Loxp	Angptl8HepKO		Loxp	Angptl8HepKO
4.0986	0.19086		0.866	2.031	0.978		3.9	1.3		18.1	9		78	89.7
3.8961	0.012		0.854	2.104	0.592		8.9	2		25.1	16.2		66	81.8
3.18369	0.0512		1.158	1.521	0.905		4.4	3		11.9	32.2		83.7	64.8
3.08907	0.0414432		0.787	1.385	0.848		5.1	2.5		33	22.3		61.9	75.2
2.75999	0.12		0.852	1.757	1.005		5.8	2.9		29.6	21.1		64.6	76
2.65907	0.034		0.73	1.183	1.188		2.5	1.9		22	19.9		75.5	78.2
2.99806	0.0812		0.522	2.019	1.028		2.5	2.6		23.7	17.3		73.8	80.1
3.86753	0.099779				0.581		4.7	1.2		18.4	33.2		76.9	65.6
Fig. 6D					Fig. 6E
Monocytes(%)					IL1B					IL6					TNFA
Fasting-Loxp	Refeeding-Loxp	Fasting-Angptl8HepKO	Refeeding-Angptl8HepKO		Fasting-Loxp	Refeeding-Loxp	Fasting-Angptl8HepKO	Refeeding-Angptl8HepKO		Fasting-Loxp	Refeeding-Loxp	Fasting-Angptl8HepKO	Refeeding-Angptl8HepKO		Fasting-Loxp	Refeeding-Loxp	Fasting-Angptl8HepKO	Refeeding-Angptl8HepKO
3.9	10.9	1.6	4.5		112.347	165.23	116.159	156.159		127.998	115.575	76.358	84.688		141.53	148.24	52.65	54.709
5.9	8.2	3.3	7.1		105.569	199.638	70.926	70.926		77.527	179.554	84.688	104.875		115.717	166.795	105.788	129.29
4.4	10.1	4.5	5.1		138.043	188.891	98.043	107.137		134.899	207.703	66.757	159.121		123.09	158.265	61.725	62.469
5.1	6.9	5.6	4.2		99.371	138.471	69.371	90.245		95.216	221.542	51.967	75.681		88.286	130.102	56.159	55.433
5.3	7	2.4	3.1		125.148	154.002	70.706	74.833		85.487	173.396	57.695	86.222		119.362	111.268	57.305	88.507
4.3	8.9	2	4.3		106.19	180.651	60.305	96.583		113.547	151.644	57.213	80.188		115.748	104.153	68.232	79.257
3.7	8.7	3.2	4.1		128.41	165.414	61.714	85.248		100.952	167.559	64.472	61.674		89.361	89.105	52.953	87.722
5.4	7.9	2.4	2.5		112.152	192.516	54.455	60		94.464	160.431	64.166	74.583		117.015	85.095	66.284	78.488
Fig. 6F
Glucose										A.U.C
Time(min)	Loxp; HFD-12w				Angptl8HepKO; HFD-12w					Loxp; HFD-12w	Angptl8HepKO; HFD-12w
0	6.99	6.82	6.55	6.5	6.49	6.02	7.15	7.05		2272.48	1626.79
15	20.02	18.15	19.09	19.39	17.38	17.97	16.45	16.95		2214.79	1681.32
30	26.18	22.24	23.33	22	19.9	18.79	17.06	19.15		2268.34	1660.99
60	25.32	22	20.32	22.28	16.76	14.54	13.75	15.47		2212.56	1673.41
90	18.81	16.58	13.51	17.62	10.18	11.09	11.25	10.66
120	15.03	11.55	12.08	14.36	7.01	8.56	9.88	7.6
Fig. 6G
Glucose										A.U.C
Time(min)	Loxp; HFD-12w				Angptl8HepKO; HFD-12w					Loxp; HFD-12w	Angptl8HepKO; HFD-12w
0	15.2	14.81	13.15	16.55	9.78	10.27	8.91	12.3		1292.04	811.04
15	12.66	14.15	14.02	13.85	8.9	10.11	8.11	11.74		1295.18	852.25
30	9.68	10.32	12.48	11.68	7.48	6.18	5.98	6.67		1283.7	886.93
60	7.91	8.18	10.04	7.77	5.28	4.98	4.8	5.51		1213.8	863.62
90	8.13	9.3	9.39	9.93	5.4	6.19	6.51	7.18
120	8.78	8.93	8.08	8.99	6.71	6.14	7.31	7.35
Fig. 6H					Fig. 6I
Monocytes(%)					IL1B					IL6					TNFA
Loxp+Vehicle	Loxp+CCL5	Angptl8HepKO+Vehicle	Angptl8HepKO+CCL5		Loxp+Vehicle	Loxp+CCL5	Angptl8HepKO+Vehicle	Angptl8HepKO+CCL5		Loxp+Vehicle	Loxp+CCL5	Angptl8HepKO+Vehicle	Angptl8HepKO+CCL5		Loxp+Vehicle	Loxp+CCL5	Angptl8HepKO+Vehicle	Angptl8HepKO+CCL5
5.9	4.9	1.2	4.9		96.08	119.2	12.81	107.61		15.53	16.17	9.22	22.55		173.54	169.91	33.95	152.16
4.7	6.9	2.8	6.9		125.11	139.01	11.94	113.66		31.54	19.14	2.24	13.03		146.39	157.22	29.43	146.75
5.4	5.9	2	4.8		112.76	106.21	37.96	86.13		20.38	18	5.97	20.35		163.39	169.25	40.65	131.14
4.1	6.9	3.9	4		130.36	116.21	27.92	99.01		23.39	21.47	6.56	21.16		158.46	142.35	27.71	142.04
4.2	5.1	2.9	5.2		114.462	100.524	13.363	93.273		16.672	16.194	7.404	16.722		166.726	143.042	38.543	145.278
4.4	4	2.7	4.1		92.799	107.004	16.089	83.072		16.767	15.053	4.845	16.698		151.272	145.915	36.462	147.327
5.1	3.7	3.7	4.6		99.661	121.167	27.118	96.037		20.124	13.142	6.547	19.858		166.579	142.784	33.398	136.418
5	4.1	3.3	4.1		119.505	94.752	14.12	89.081		13.512	14.994	5.408	15.031		164.647	142.483	31.112	132.091
Fig. 6J
Glucose																		A.U.C
Time(min)	Loxp+Vehicle				Loxp+CCL5				Angptl8HepKO+Vehicle				Angptl8HepKO+CCL5					Loxp+Vehicle	Loxp+CCL5	Angptl8HepKO+Vehicle	Angptl8HepKO+CCL5
0	7.9	6.78	7.23	7.44	8.71	7.73	7.06	7.24	6.73	5.5	6.14	6.26	7.48	6.38	7.79	6.74		2218.59	2151.79	1480.56	1814.43
15	19.72	17.28	16.07	18.52	20.03	19.18	18.73	18.52	13.13	13.98	15.79	14.17	16.43	15.38	17.4	16.6		2202.25	2109.73	1439.75	1898
30	23.03	25.31	25.27	24.87	23.26	21.07	21.99	20.49	14.55	14.91	15.4	17.7	19.24	19.51	22.19	20.55		2241.38	2171.3	1478.81	1834.55
60	20.76	22.99	23.12	22.62	22.63	21.51	20.33	20.24	13.05	13.12	14.75	14.32	19.18	17.31	18.94	18.45		2194.65	2183.7	1457.16	1816.77
90	15.15	18.07	15.96	15.33	14.28	18.01	16.37	14.19	9	9.23	10.13	11.65	12.8	13.56	13.01	11.62
120	14.12	16.35	13.87	12.73	11.96	13.45	12.02	12.15	6.23	7.64	6.02	7.75	9.13	11.71	10	12.43
Fig. 6K
Glucose																		A.U.C
Time(min)	Loxp+Vehicle				Loxp+CCL5				Angptl8HepKO+Vehicle				Angptl8HepKO+CCL5					Loxp+Vehicle	Loxp+CCL5	Angptl8HepKO+Vehicle	Angptl8HepKO+CCL5
0	11.46	12.92	12.76	12.79	12.41	12.96	13.3	12.21	10.83	9.49	9.47	10.64	11.45	11.87	11.89	11.72		1249.43	1189.86	819.39	1078.96
15	13.87	13.27	13.67	13.54	14.55	12.31	12.17	12.22	10.81	9.02	10.48	8.57	11.84	10.44	11.43	10.35		1262.52	1190.88	890.1	1069.18
30	11.15	10.26	11.41	11.83	9.98	10.54	10.81	9.38	7.14	7.16	6.8	8.41	8.34	9.52	10.29	10.05		1186.72	1170.61	816.85	1017.18
60	7.44	7.18	8.91	9.71	7.22	9.43	9.61	7.08	5.04	5.39	6.41	5.73	7.14	6.76	6.66	8.6		1189.55	1197.69	851.99	1091.61
90	9.68	9.81	8.81	8.71	8.63	8.96	9.66	8.77	6.02	6.35	5.81	7.17	8.12	9.12	7.91	7.83
120	9.92	9.87	8.16	8.23	9.25	9.45	9.73	8.74	6.81	6.88	5.78	6.69	8.16	6.98	7.73	8.39

## Sheet: Fig S1.
Fig S1.A						Fig S1.B
TG						Glucose
bone marrow		Peripheral blood				bone marrow		Peripheral blood
Scramble	rA8	Scramble	rA8			Scramble	rA8	Scramble	rA8
0.54	1.35	0.82	1.32			65.33	127.19	57.11	158.39
0.36	1.26	0.54	1.27			57.19	115.02	62.83	138.94
0.72	1.08	0.49	1.55			47.91	99.34	51.09	126.99
0.35	0.79	0.28	1.16			52.15	140.63	67.45	145.51
0.29	0.95	0.47	0.65			71.02	136.77	57.85	112.69
0.46	1.01	0.51	0.73			48.3	128.59	72.96	109.18
Fig S1.C			Fig S1.D
MFI			MFI
Scrabmle	rA8		Scrabmle	rA8
10298	11751		10945	12321
11810	10178		11722	11968
11882	10647		12330	12517
10468	11997		10454	12361
10510	10407		11218	11021
11263	11502		11156	11185
11892	11810		11307	10911
11472	11968		10949	11584

## Sheet: Fig S2.
Fig S2.A					Fig S2.B					Fig S2.C
Plasma TG					Monocytes(%)					Plasma CCL5
Loxp-NCD	Loxp-FENO	Angptl8HepOE-NCD	Angptl8HepOE-FENO		Loxp-NCD	Loxp-FENO	Angptl8HepOE-NCD	Angptl8HepOE-FENO		Loxp-NCD	Loxp-FENO	Angptl8HepOE-NCD	Angptl8HepOE-FENO
0.75	0.12	1.67	0.63		4.78	4.55	7.33	7.99		154.32	165.76	256.79	236.74
0.43	0.57	1.43	0.75		4.13	3.87	9.96	12.75		123.75	134.92	342.55	302.56
0.56	0.33	1.89	0.45		3.54	5.32	12.45	11.48		156.92	119.37	387.19	366.47
1.03	0.46	2.31	0.37		3.66	2.98	12.6	8.96		115.03	165.98	421.94	465.86
1.24	0.37	1.75	0.78		5.09	3.05	9.57	9.34		196.46	189.43	376.42	367.54
0.46	0.51	1.22	0.55		4.39	3.59	8.36	8.78		207.43	216.79	256.88	245.89
Fig S2.D
IL1B					IL6					TNFA
Loxp-NCD	Loxp-FENO	Angptl8HepOE-NCD	Angptl8HepOE-FENO		Loxp-NCD	Loxp-FENO	Angptl8HepOE-NCD	Angptl8HepOE-FENO		Loxp-NCD	Loxp-FENO	Angptl8HepOE-NCD	Angptl8HepOE-FENO
32.56	18.16	87.46	84.11		65.89	55.97	83.46	106.38		21.33	29.11	57.82	49.02
28.95	26.199	99.21	89.09		79.33	63.74	105.88	125.79		28.49	19.38	59.33	56.38
41.33	33.64	75.32	94.16		56.27	47.91	122.56	87.35		35.75	19.97	65.91	76.16
50.19	38.92	123.75	115.1		62.34	32.76	119.27	105.1		36.89	29.38	70.13	67.43
19.75	36.71	106.73	126.92		75.81	67.9	114.56	98.77		42.16	40.18	48.71	57.84
37.86	26.1	95.38	102.39		79.32	71.28	128.17	114.98		38.97	37.85	52.39	52.14

## Sheet: Fig S3.
Migration cells (%)
Vehicle	Vehicle+rA8	TAK-220+Scramble	TAK-220+rA8	R243+Scramble	R243+rA8	AMR69+Scramble	AMR69+rAAMR69	SB225002+Scramble	SB225002+rA8	AMG487+Scramble	AMG487+rA8	MIG-2F5.5+Scramble	MIG-2F5.5+A9	SLW131+Scramble	SLW131+rA8
4.26	10.99	3.03	8.73	4.91	10.05	4.68	8.78	4.5	10.94	3.25	7.4	3.42	8.31	5.82	9.34
5.05	8.64	3.7	8.4	3.6	9.71	4.87	10.33	4.52	10.23	3.28	7.85	4.48	7.17	5.66	8.36
5.87	8.93	3.11	8.49	3.61	8.05	4.65	10.24	4.05	8.63	4.19	7.83	2.59	8.41	3.71	9.63
3.74	9.94	3.66	9.92	3.57	7.51	4.26	7.63	2.27	10.79	4.25	9	2.28	8.66	5.76	10.24

## Sheet: Fig S4.
Fig S4.A					Fig S4.B			Fig S4.C			Fig S4.D
Plasma TG					Plasma ANGPTL3			Plasma TG			Monocytes(%)
Fasting+scramble	Fasting+Ra8	Refeeding+scramble	Refeeding+Ra8		AAV-Scramble shRNA	AAV-Angptl3 shRNA		AAV-Scramble shRNA	AAV-Angptl3 shRNA		AAV-scramble-shRNA+Scramble	AAV-scramble-shRNA+rA8	AAV-Angptl3-shRNA+rA8
0.54	1.17	1.2	1.78		154.73	15.24		0.84	0.41		3.72	6.5	9.31
0.88	1.11	1.19	1.93		174.92	20.82		0.69	0.27		6.37	7.1	7.75
0.55	0.88	1.06	1.56		168.29	31.35		1.03	0.36		6.7	5.88	7.47
0.67	1.29	1.24	1.68		195.94	13.21		1.15	0.59		5.61	6.85	8.45
0.66	1.14	0.9	1.69		219.33	14.95		0.92	0.29		4.79	9.9	7.27
0.88	1.33	1.35	1.51		206.58	23.85		0.88	0.54		5.51	6.96	5.58
											5.84	6.32	7.16
											4.13	7.43	9.19
Fig S4.E
Plasma CCL5				IL1B				IL6				TNFA
AAV-scramble-shRNA+Scramble	AAV-scramble-shRNA+rA8	AAV-Angptl3-shRNA+rA8		AAV-scramble-shRNA+Scramble	AAV-scramble-shRNA+rA8	AAV-Angptl3-shRNA+rA8		AAV-scramble-shRNA+Scramble	AAV-scramble-shRNA+rA8	AAV-Angptl3-shRNA+rA8		AAV-scramble-shRNA+Scramble	AAV-scramble-shRNA+rA8	AAV-Angptl3-shRNA+rA8
157.42	312.4	293.42		66.59	93.02	133.49		106.27	121.21	149.38		69.34	135.11	102.56
172.82	293.44	318.3		75.37	118.67	137.51		112.44	167.76	164.19		60.66	117.82	119.98
170.01	271.75	331.54		77.67	104.91	116.11		82.42	141.37	132.23		74.15	94	102.77
186.9	342.71	339.31		56.87	91.35	118.73		73.03	169.63	137.57		87.68	133.43	93.86
203.07	315.41	260.93		76.84	107.58	97.84		92.23	155.33	144.98		83.72	95.7	128.25
178.33	320.93	287.94		62.73	104.14	104.53		99.14	159.06	158.76		70.28	105.72	109.35
157.98	308.4	287.1		74.38	122.74	121.6		82.44	150.81	156.5		53.79	90.32	126.4
189.01	262.2	272.67		66.36	108.18	134.5		86.21	166.87	134.47		83.47	131.31	130.95

[truncated: 5 more sheets: Fig S5., Fig S6., Fig S7., Fig S8., Fig S9.]
